# Supplementary material for: Codonoboea (Gesneriaceae) in Terengganu, Peninsular Malaysia, including three new species
Source: PhytoKeys. 2019 Sep 2;131:1–26. doi: 10.3897/phytokeys.131.35944 (PMC6733809; doi:10.3897/phytokeys.131.35944)
Supplement: XML Treatment for Codonoboea rheophytica [file phytokeys.131.35944-treatment2.xml]

<!DOCTYPE tp:taxon-treatment
  PUBLIC "-//TaxonX//DTD Taxonomic Treatment Publishing DTD v0 20100105//EN" "tax-treatment-NSO.dtd">
<tp:taxon-treatment xmlns:tp="http://www.plazi.org/taxpub"><tp:treatment-meta><kwd-group><label>Taxon classification</label><kwd><named-content xmlns:xlink="http://www.w3.org/1999/xlink" content-type="kingdom">Plantae</named-content></kwd><kwd><named-content xmlns:xlink="http://www.w3.org/1999/xlink" content-type="order">Lamiales</named-content></kwd><kwd><named-content xmlns:xlink="http://www.w3.org/1999/xlink" content-type="family">Gesneriaceae</named-content></kwd></kwd-group><mixed-citation publication-type="journal"><person-group><name><surname>Kiew</surname><given-names>Ruth</given-names></name><name><surname>Lim</surname><given-names>Chung-Lu</given-names></name></person-group><article-title><italic><tp:taxon-name><tp:taxon-name-part taxon-name-part-type="genus" reg="Codonoboea">Codonoboea</tp:taxon-name-part></tp:taxon-name></italic> (<tp:taxon-name><tp:taxon-name-part taxon-name-part-type="family">Gesneriaceae</tp:taxon-name-part></tp:taxon-name>) in Terengganu, Peninsular Malaysia, including three new species</article-title><source>PhytoKeys</source><day>02</day><month>9</month><year>2019</year><volume>131</volume><fpage>1</fpage><lpage>26</lpage><pub-id pub-id-type="doi">10.3897/phytokeys.131.35944</pub-id></mixed-citation></tp:treatment-meta><tp:nomenclature><tp:taxon-name><object-id xmlns:xlink="http://www.w3.org/1999/xlink" content-type="arpha" xlink:type="simple">79A461B0C59A5BD5B2826A868EB3BA4A</object-id>
              <tp:taxon-name-part taxon-name-part-type="genus" reg="Codonoboea">Codonoboea</tp:taxon-name-part>
              <tp:taxon-name-part taxon-name-part-type="species" reg="rheophytica">rheophytica</tp:taxon-name-part>
              <object-id xmlns:xlink="http://www.w3.org/1999/xlink" content-type="ipni" xlink:type="simple">urn:lsid:ipni.org:names:77201450-1</object-id>
            </tp:taxon-name><tp:taxon-authority>Kiew</tp:taxon-authority><tp:taxon-status xmlns:xlink="http://www.w3.org/1999/xlink" xlink:type="simple">sp. nov.</tp:taxon-status><xref ref-type="fig" rid="F4">Figure 4</xref><!--PageBreak --><!--PageBreak --></tp:nomenclature><tp:treatment-sec sec-type="diagnosis" id="SECID0EONAG"><title>Diagnosis.</title><p>In its extremely narrow leaves, less than 2 cm wide and more than eight times longer than wide, it resembles the other two Peninsular Malaysian rheophytic <italic><tp:taxon-name><tp:taxon-name-part taxon-name-part-type="genus" reg="Codonoboea">Codonoboea</tp:taxon-name-part></tp:taxon-name></italic> species, <italic><tp:taxon-name><tp:taxon-name-part taxon-name-part-type="genus" reg="Codonoboea">C.</tp:taxon-name-part> <tp:taxon-name-part taxon-name-part-type="species" reg="densifolia">densifolia</tp:taxon-name-part></tp:taxon-name></italic> and <italic><tp:taxon-name><tp:taxon-name-part taxon-name-part-type="genus" reg="Codonoboea">C.</tp:taxon-name-part> <tp:taxon-name-part taxon-name-part-type="species" reg="salicina">salicina</tp:taxon-name-part></tp:taxon-name></italic>. It shares with <italic><tp:taxon-name><tp:taxon-name-part taxon-name-part-type="genus" reg="Codonoboea">C.</tp:taxon-name-part> <tp:taxon-name-part taxon-name-part-type="species" reg="salicina">salicina</tp:taxon-name-part></tp:taxon-name></italic> the serrate leaf margin, but it differs in its leaves that have more lateral veins (33–36 pairs vs.13–18 pairs in <italic><tp:taxon-name><tp:taxon-name-part taxon-name-part-type="genus" reg="Codonoboea">C.</tp:taxon-name-part> <tp:taxon-name-part taxon-name-part-type="species" reg="salicina">salicina</tp:taxon-name-part></tp:taxon-name></italic>) and from <italic><tp:taxon-name><tp:taxon-name-part taxon-name-part-type="genus" reg="Codonoboea">C.</tp:taxon-name-part> <tp:taxon-name-part taxon-name-part-type="species" reg="densifolia">densifolia</tp:taxon-name-part></tp:taxon-name></italic> that has a leaf with an entire margin. <!--PageBreak --><italic><tp:taxon-name><tp:taxon-name-part taxon-name-part-type="genus" reg="Codonoboea">Codonoboea</tp:taxon-name-part> <tp:taxon-name-part taxon-name-part-type="species" reg="rheophytica">rheophytica</tp:taxon-name-part></tp:taxon-name></italic> differs from both in its sessile leaves (vs. shortly petiolate, petioles 0.5–1.5 cm long), single flowers (not in inflorescences with 2–4 flowers) and longer corolla tube 30–40 × 7–12 mm (vs. 8–9 × 4.5 mm in <italic><tp:taxon-name><tp:taxon-name-part taxon-name-part-type="genus" reg="Codonoboea">C.</tp:taxon-name-part> <tp:taxon-name-part taxon-name-part-type="species" reg="densifolia">densifolia</tp:taxon-name-part></tp:taxon-name></italic> and 3.3 × 3.7 mm in <!--PageBreak --><italic><tp:taxon-name><tp:taxon-name-part taxon-name-part-type="genus" reg="Codonoboea">C.</tp:taxon-name-part> <tp:taxon-name-part taxon-name-part-type="species" reg="salicina">salicina</tp:taxon-name-part></tp:taxon-name></italic>) and longer fruit 3–4.5 cm long (vs. 1.5–3 cm long). Amongst species with similar solitary flowers with a large trumpet-shaped corolla, included stamens, annular nectary ca. 1 mm tall and a large peltate stigma and sessile leaves with a serrate margin, it most resembles <italic><tp:taxon-name><tp:taxon-name-part taxon-name-part-type="genus" reg="Codonoboea">Codonoboea</tp:taxon-name-part> <tp:taxon-name-part taxon-name-part-type="species" reg="crinita">crinita</tp:taxon-name-part></tp:taxon-name></italic> that has relatively narrow leaves (13.5–)18(–24) × (3–)3.5(–4.5) cm. It differs from <italic><tp:taxon-name><tp:taxon-name-part taxon-name-part-type="genus" reg="Codonoboea">C.</tp:taxon-name-part> <tp:taxon-name-part taxon-name-part-type="species" reg="crinita">crinita</tp:taxon-name-part></tp:taxon-name></italic> in its much narrower leaves (0.8–1.3 cm wide and 14–17 times longer than wide), in its lamina that is glabrous above, except for the midrib (vs. densely hairy in <italic><tp:taxon-name><tp:taxon-name-part taxon-name-part-type="genus" reg="Codonoboea">C.</tp:taxon-name-part> <tp:taxon-name-part taxon-name-part-type="species" reg="crinita">crinita</tp:taxon-name-part></tp:taxon-name></italic>), 33–34 pairs of lateral veins, (vs. 22–28(–34) pairs) and shorter fruit 2.8–4.3 cm long (vs. 5.5–8 cm long). In addition, the leaves of <italic><tp:taxon-name><tp:taxon-name-part taxon-name-part-type="genus" reg="Codonoboea">C.</tp:taxon-name-part> <tp:taxon-name-part taxon-name-part-type="species" reg="crinita">crinita</tp:taxon-name-part></tp:taxon-name></italic> are usually deep purple beneath and have a broad silver-grey band along the midrib on the upper surface. <italic><tp:taxon-name><tp:taxon-name-part taxon-name-part-type="genus" reg="Codonoboea">Codonoboea</tp:taxon-name-part> <tp:taxon-name-part taxon-name-part-type="species" reg="crinita">crinita</tp:taxon-name-part></tp:taxon-name></italic> grows on soil and is very rarely recorded as a lithophyte and, in spite of being a common and widespread species, it has never been recorded as growing on rocks in rivers or even on river banks.</p></tp:treatment-sec><tp:treatment-sec sec-type="material" id="SECID0EMSAG"><title>Type.</title><p>Peninsular Malaysia. Terengganu, Dungun District, Rasau Kerteh Forest Reserve. <named-content xmlns:xlink="http://www.w3.org/1999/xlink" content-type="dwc:verbatimCoordinates" xlink:type="simple"><named-content content-type="geo-json" specific-use="{&#34;type&#34;:&#34;Point&#34;,&#34;coordinates&#34;:[103.291167,4.592000]}" id="NCID0EVSAG" xlink:type="simple">4°35.52'N, 103°17.47'E</named-content></named-content>, 20 Oct 2002, Sam, Y.Y., Angan, A., Mustafa, D. FRI 47176 (holotype KEP; iso: SAN).</p></tp:treatment-sec><tp:treatment-sec sec-type="description" id="SECID0E1SAG"><title>Description.</title><p>Rheophyte, <italic>stem</italic> erect, unbranched, woody, 12–23 cm tall, 5–6 mm diameter; apex and developing leaves densely covered in long, glossy hairs. <italic>Leaves</italic> in a dense tuft at the top of the stem, sessile; lamina narrowly lanceolate, glabrescent above, 11.5–22 × 0.8–1.3 cm, in life bullate, margin serrate, teeth ca. 1–1.5 mm long and 1.5–2 mm broad at base; midrib and veins impressed above, forming conspicuous irregular squares or polygons, midrib shortly hispid, beneath midrib and veins prominent and shortly hispid; lateral veins 33–36 parallel pairs, tertiary veins perpendicular and sending fine veins into sinus between two teeth. <italic>Flowers</italic> single from upper surface of the leaf base. Peduncle and pedicel 6–7.5 cm long, sparsely hairy; bract linear, ca. 2 mm long. Indumentum of peduncle, calyx, corolla and ovary of glandular, long- stalked hairs. Calyx 5-lobed, divided to base, 2–3 mm long, base 1 mm wide, densely pubescent; corolla trumpet-shaped, 3.2–4.5 cm long, white, minutely pubescent outside, glabrous inside, tube 3–3.5 cm long, throat yellow inside, mouth ca. 1.2 cm diameter, lobes 5, broadly rounded, upper two 0.7–1.5 × 0.6–1 cm, edge of lobes purple, upper two erect, lower three spreading, 3–3.5 mm long; stamens 2, white, glabrous, included in corolla tube, filaments ca. 10 mm long, anthers white, broadly sagittate, 2.5–3 × ca. 1.3 mm, cohering face-to-face, staminodes 2, finely linear, 2.5–3 mm long; nectary annular, 1–1.3 mm high; ovary and style densely and minutely pubescent, ovary 11–16 × ca. 1.5 mm, style 9–10 mm long, ovary and style densely hairy; stigma large, peltate 1.3–1.7 mm diameter, with large papillose cells. <italic>Fruits</italic> slender, cylindric, 2.8–4.3 cm long, ca. 1.5 mm diameter, minutely hispid, dehiscing along the upper suture.</p><fig id="F4" position="float" orientation="portrait"><object-id xmlns:xlink="http://www.w3.org/1999/xlink" content-type="doi" xlink:type="simple">10.3897/phytokeys.131.35944.figure4</object-id><object-id xmlns:xlink="http://www.w3.org/1999/xlink" content-type="arpha" xlink:type="simple">72DFECF249AA5422BAC857375AA431E7</object-id><label>Figure 4.</label><caption><p><italic><tp:taxon-name><tp:taxon-name-part taxon-name-part-type="genus" reg="Codonoboea">Codonoboea</tp:taxon-name-part> <tp:taxon-name-part taxon-name-part-type="species" reg="rheophytica">rheophytica</tp:taxon-name-part></tp:taxon-name></italic> Kiew, sp. nov. <bold>A</bold> habit <bold>B</bold> bracteole <bold>C</bold> flower <bold>D</bold> flower opened to show position of stamens <bold>E</bold> calyx <bold>F</bold> outer surface of calyx lobe <bold>G</bold> stamens <bold>H</bold> annular nectary <bold>I</bold> young fruit <bold>J</bold> ovary covered in glandular hairs <bold>K</bold> peltate stigma. (All from <italic>FRI 47176</italic>, drawn by Mohamad Aidil Noordin).</p></caption><graphic xmlns:xlink="http://www.w3.org/1999/xlink" xlink:href="phytokeys-131-001-g004.jpg" position="float" orientation="portrait" xlink:type="simple" id="oo_328877.jpg"><uri content-type="original_file" xlink:type="simple">https://binary.pensoft.net/fig/328877</uri></graphic></fig></tp:treatment-sec><tp:treatment-sec sec-type="distribution" id="SECID0EYUAG"><title>Distribution.</title><p>Endemic in Terengganu, Dungun District, Rasau Kerteh Forest Reserve, known only from the type.</p></tp:treatment-sec><tp:treatment-sec sec-type="ecology" id="SECID0E4UAG"><title>Ecology.</title><p>Rheophyte clinging onto rock surface along river in regenerated lowland dipterocarp forest at 54 m altitude.</p></tp:treatment-sec><tp:treatment-sec sec-type="etymology" id="SECID0ECVAG"><title>Etymology.</title><p>Greek – <italic>rheo</italic>, pertaining to flowing water. The rheophytic habit is very unusual in <italic><tp:taxon-name><tp:taxon-name-part taxon-name-part-type="genus" reg="Codonoboea">Codonoboea</tp:taxon-name-part></tp:taxon-name></italic> species.</p><!--PageBreak --></tp:treatment-sec><tp:treatment-sec sec-type="notes" id="SECID0ESVAG"><title>Notes.</title><p>Although <italic><tp:taxon-name><tp:taxon-name-part taxon-name-part-type="genus" reg="Codonoboea">Codonoboea</tp:taxon-name-part></tp:taxon-name></italic> species are common on rocks close to streams and on river banks, very few, notably <italic><tp:taxon-name><tp:taxon-name-part taxon-name-part-type="genus" reg="Codonoboea">C.</tp:taxon-name-part> <tp:taxon-name-part taxon-name-part-type="species" reg="densifolia">densifolia</tp:taxon-name-part></tp:taxon-name></italic>, <italic><tp:taxon-name><tp:taxon-name-part taxon-name-part-type="genus" reg="Codonoboea">C.</tp:taxon-name-part> <tp:taxon-name-part taxon-name-part-type="species" reg="salicina">salicina</tp:taxon-name-part></tp:taxon-name></italic> and this new species, grow within the flood zone and are true rheophytes. All three have the typical habit of rheophytes, wiry stem and exceptionally narrow leaves, although <italic><tp:taxon-name><tp:taxon-name-part taxon-name-part-type="genus" reg="Codonoboea">C.</tp:taxon-name-part> <tp:taxon-name-part taxon-name-part-type="species" reg="densifolia">densifolia</tp:taxon-name-part></tp:taxon-name></italic> and <italic><tp:taxon-name><tp:taxon-name-part taxon-name-part-type="genus" reg="Codonoboea">C.</tp:taxon-name-part> <tp:taxon-name-part taxon-name-part-type="species" reg="salicina">salicina</tp:taxon-name-part></tp:taxon-name></italic> are not obligate rheophytes, since they also grow on steep banks in forest.</p><p>Its flower characters place it within the Heteroboea group of species. Other species in this group are large, robust herbs with large, broad leaves quite unlike those of <italic><tp:taxon-name><tp:taxon-name-part taxon-name-part-type="genus" reg="Codonoboea">C.</tp:taxon-name-part> <tp:taxon-name-part taxon-name-part-type="species" reg="rheophytica">rheophytica</tp:taxon-name-part></tp:taxon-name></italic>. Molecular analysis confirms that it (labelled as <italic><tp:taxon-name><tp:taxon-name-part taxon-name-part-type="genus" reg="Codonoboea">Codonoboea</tp:taxon-name-part></tp:taxon-name></italic> sp. nov. 2) falls within this group (<xref ref-type="bibr" rid="B18">Lim and Kiew 2014</xref>).</p></tp:treatment-sec><ref-list><ref id="B18"><mixed-citation xmlns:xlink="http://www.w3.org/1999/xlink" xlink:type="simple"><person-group><name name-style="western"><surname>Lim</surname><given-names>CL</given-names></name><name name-style="western"><surname>Kiew</surname><given-names>R</given-names></name></person-group> (<year>2014</year>) <article-title><italic><tp:taxon-name><tp:taxon-name-part taxon-name-part-type="genus">Codonoboea</tp:taxon-name-part></tp:taxon-name></italic> (<tp:taxon-name><tp:taxon-name-part taxon-name-part-type="family">Gesneriaceae</tp:taxon-name-part></tp:taxon-name>) sections in Peninsular Malaysia.</article-title><source>Reinwardtia</source><volume>14</volume>(<issue>1</issue>): <fpage>13</fpage>–<lpage>17</lpage>. <ext-link xlink:type="simple" ext-link-type="doi" xlink:href="10.14203/reinwardtia.v14i1.388">https://doi.org/10.14203/reinwardtia.v14i1.388</ext-link></mixed-citation></ref></ref-list></tp:taxon-treatment>
